# Supplementary material for: AMPK is necessary for Treg functional adaptation to microenvironmental stress during malignancy and viral pneumonia
Source: J Clin Invest. 2025 Mar 18;135(9):e179572. doi: 10.1172/JCI179572 (PMC12043082; doi:10.1172/JCI179572)
Supplement: Supplemental data set 1 [file jci-135-179572-s008.txt]

	WT1	WT2	WT3	WT4	WT5	KO1	KO2	KO3	KO4	KO5	KO6
Feature ID	WT	WT	WT	WT	WT	KO	KO	KO	KO	KO	KO
(S)-4-hydroxymandelonitrile	"101,799"	"83,126"	"57,921"	"50,502"	"33,354"	"33,509"	"46,004"	"195,322"	"34,660"	"22,501"	"54,712"
"1,3-bisphospho-D-glycerate"	"6,173"	0	"5,570,881"	"7,450"	"23,532"	0	"2,525,992"	"74,451"	"719,654"	"10,274,212"	"745,450"
1-methylnicotinamide+	0	0	0	0	0	0	0	0	0	0	0
1-phenylethylamine	"626,391"	"582,636"	"316,285"	"215,508"	0	"295,336"	"236,485"	"1,192,768"	"310,633"	"175,470"	"173,079"
2- / 3-phosphoglycerate	"23,937"	"1,002,539"	"9,085,554"	"200,650"	"3,379,579"	"74,165"	"17,233,557"	"8,367,701"	"4,828,838"	"14,774,739"	"5,019,550"
2-(Formamido)-N1-(5-phospho-D-ribosyl)acetamidine	0	0	0	0	0	0	0	0	0	0	0
"2,3-bisphospho-D-glycerate"	0	0	0	0	0	0	0	0	0	0	0
2-aminobutanoate / 2-aminoisobutanoate	0	"23,948,660"	"8,390,600"	0	"7,940,982"	"4,642,891"	0	"8,040,380"	"16,951,123"	"6,963,712"	"10,514,422"
2-HG	"159,260"	"533,971"	"313,419"	"110,692"	"148,777"	"242,212"	"431,310"	"538,599"	"114,005"	"112,780"	"20,859"
2-hydroxybutanoic acid	"5,746,288"	"3,458,525"	"1,563,531"	"3,994,923"	"5,211,718"	"4,036,560"	"1,582,375"	"5,346,041"	"1,483,054"	"1,074,169"	"689,356"
2-keto-isovaleric acid	0	0	0	0	0	0	0	0	0	0	0
2-ketovaleric acid	"2,269,161"	"693,859"	"825,136"	"627,478"	"1,491,721"	"1,188,482"	"758,146"	"3,751,610"	"691,067"	"536,684"	"929,095"
2-oxoadipic acid	0	"213,679"	"406,745"	0	"395,327"	"481,501"	"481,753"	"826,909"	0	"240,530"	0
2-oxobutanoic acid	"24,751,483"	"11,829,475"	"12,877,303"	"10,993,782"	"15,428,337"	"16,231,570"	"6,619,559"	"19,002,868"	"7,545,446"	"3,591,894"	"4,470,421"
3- / 4 -hydroxybutanoic acid	"3,460,522"	"2,819,405"	"3,278,023"	"3,632,154"	"3,459,310"	"2,538,030"	"1,862,432"	"8,416,962"	"2,085,368"	"1,800,734"	"2,527,402"
3- / 4-hydroxyphenylacetic acid / vanillin / 	"9,169,652"	"4,637,384"	"9,053,711"	"6,688,013"	"11,184,111"	"37,986,255"	"8,880,151"	"38,024,160"	"5,279,579"	"7,170,934"	"12,115,657"
3- / 7-methylguanine	0	"7,988"	"6,929"	"9,815"	"5,259"	0	"5,329"	"6,836"	0	"14,094"	0
"3,4-dihydroxymandelic acid"	"9,414"	"7,348"	0	0	"11,749"	0	"7,535"	"176,227"	0	0	"6,785"
"3,4-dihydroxyphenylpropanoate"	"20,505"	"15,422"	"40,207"	"8,385"	"7,849"	"121,832"	"14,485"	"1,133,755"	"62,941"	"59,045"	"14,422"
3-aminoisobutanoate	0	0	0	0	0	0	0	0	0	0	0
3-hydroxy-anthranilic acid	0	0	0	0	0	0	0	0	0	0	0
3-hydroxykynurenine	0	0	0	0	0	0	0	0	0	0	0
3-hydroxypropanoic acid	0	0	0	0	0	0	0	0	0	0	0
3-methoxytyramine	0	0	0	0	0	0	0	0	0	0	0
3-phosphohydroxypyruvic acid	0	"148,113"	0	0	0	0	0	"21,369"	0	0	0
3-phospho-serine	0	"31,599"	"78,003"	0	0	0	"64,487"	"23,573"	"2,541"	"31,578"	"2,104"
3-ureidopropionic acid	"22,767"	"23,050"	"5,468"	"11,605"	"12,521"	"3,457"	"4,220"	"4,620"	"25,596"	"5,403"	"4,280"
4-hydroxyphenylpyruvic acid	0	0	0	0	0	0	0	0	0	0	0
4-hydroxyproline / 5-aminolevulinate / N-acetyl-b-alanine	0	"654,993"	0	0	0	"236,776"	"563,376"	"787,082"	0	0	0
4-phosphopantothenate	"12,241"	0	0	0	0	0	0	0	0	0	0
4-trimethylammoniobutanoate+	"572,124"	"1,450,781"	"340,878"	"101,330"	"65,247"	"97,573"	"764,471"	"794,353"	"59,253"	"177,354"	"9,987"
"5,6-dihydroxyindole"	"10,729"	"23,039"	0	"8,840"	"19,289"	0	"16,008"	0	"6,378"	"11,889"	0
5-HIAA	0	0	0	0	0	0	"11,336"	0	0	"7,291"	0
5-methyl-THF	0	0	0	0	0	0	0	0	0	0	0
5'-methylthioadenosine	"1,318,498"	"2,391,028"	"1,857,990"	"1,529,400"	"1,467,096"	"1,453,587"	"2,065,982"	"1,895,455"	"1,012,239"	"1,698,440"	"731,037"
6-aminocaproic acid	0	"6,216,522"	"15,095,041"	0	"3,462,544"	0	"5,470,673"	"8,600,769"	"27,244,493"	"3,317,735"	"12,046,899"
6-methylnicotinamide	"675,107"	"8,984,199"	"4,427,331"	"593,925"	"1,085,261"	"1,413,868"	"3,785,251"	"2,345,976"	"1,007,621"	"3,572,133"	"877,705"
6-O-methylguanine	0	"4,756"	0	0	0	0	0	0	0	0	0
6-phosphogluconic acid	"103,936"	"21,752"	"11,353"	"53,786"	"9,536"	"94,873"	"28,239"	"12,556"	"10,954"	"13,932"	"10,326"
6-phosphoglucono-D-lactone	0	0	0	0	0	0	0	0	0	"12,833"	"8,872"
acetoacetic acid / succinic semialdehyde	"4,128,173"	"4,758,221"	"13,215,237"	"4,510,234"	"4,116,667"	"3,821,915"	"10,293,152"	"7,247,718"	"7,670,153"	"8,620,734"	"8,081,399"
acetylcholine+	"2,959,591"	"951,039"	"852,925"	"318,691"	"496,306"	"488,638"	"1,037,927"	"3,637,919"	"240,401"	"405,711"	"313,141"
acetyl-CoA	0	"73,416"	0	0	0	0	"40,615"	"5,605"	0	0	0
aconitic acid	0	0	0	0	0	0	0	0	0	0	0
adenine	"327,776"	"977,067"	"1,207,386"	"1,170,335"	"917,324"	"929,349"	"905,286"	"515,780"	"1,157,956"	"678,736"	"222,696"
adenosine	"681,179"	"3,586,614"	"2,555,953"	"187,653"	"680,879"	"1,193,577"	"6,791,857"	"4,188,152"	"347,578"	"2,228,107"	"360,281"
adenylosuccinate	0	0	0	0	0	0	"5,552"	0	0	0	0
ADP / dGDP	"883,510"	"4,577,731"	"5,228,849"	"1,152,288"	"1,129,272"	"1,144,327"	"5,409,463"	"3,316,030"	"1,271,958"	"4,219,332"	"1,455,229"
ADP-D-glucose	0	0	0	0	0	0	0	0	0	0	0
agmatine	0	0	0	0	0	"5,758"	"3,668"	"7,821"	"2,955"	"2,692"	0
AICA ribonucleotide	0	0	0	0	0	0	0	0	0	0	0
a-KG	0	0	0	0	0	0	0	0	0	0	0
alanine	"2,538,808"	"11,184,604"	"7,157,510"	"1,178,092"	"2,365,739"	"6,661,384"	"6,218,802"	"5,603,461"	"1,511,219"	"5,608,155"	"1,662,134"
alanine methyl ester	0	0	0	0	"1,297,648"	0	0	"749,526"	"1,004,032"	0	0
allantoin	"43,064"	"349,308"	"146,590"	"27,132"	"113,288"	"82,310"	"264,993"	"215,849"	"21,865"	"203,257"	"12,916"
AMP / dGMP	"547,561"	"1,278,408"	"1,262,377"	"647,420"	"694,625"	"624,267"	"1,495,476"	"1,528,584"	"466,103"	"1,021,971"	"614,208"
anandamide	0	0	0	0	"115,728"	0	0	0	0	"21,593"	0
arginine	"14,119,667"	"94,670,937"	"35,093,677"	"6,839,224"	"16,309,302"	"36,654,779"	"75,589,845"	"84,931,434"	"4,607,573"	"14,508,724"	"2,566,658"
ascorbic acid	"18,592"	"81,634,792"	"141,441"	0	"103,448"	"522,445"	"2,034,823"	"34,478,513"	"7,246"	"24,696"	"29,288"
asparagine	"121,700"	"1,059,892"	"172,853"	"49,419"	"13,459"	"119,992"	"376,399"	"385,979"	"23,442"	"28,634"	"43,745"
aspartic acid	"4,160,519"	"160,639,334"	"70,938,860"	"6,104,965"	"12,170,677"	"34,931,722"	"116,991,144"	"124,960,623"	"5,519,096"	"71,746,520"	"8,220,158"
ATP / dGTP	"654,527"	"5,589,135"	"14,158,934"	"847,071"	"868,010"	"572,038"	"12,835,285"	"4,993,114"	"2,020,737"	"13,824,861"	"1,931,706"
b-alanine	0	0	0	0	0	0	0	0	0	0	0
betaine	"34,853,097"	"117,723,112"	"85,023,769"	"15,056,615"	"28,120,975"	"37,296,888"	"111,240,677"	"78,577,876"	"14,104,026"	"67,070,480"	"15,283,286"
butyric acid	"976,250"	"427,333"	"188,604"	"338,859"	"503,675"	"707,855"	"436,174"	"588,154"	"349,818"	"131,997"	"89,854"
butyric acid(iso)	"647,313"	"628,330"	"563,205"	"442,388"	"589,496"	"842,373"	"378,758"	"890,027"	"500,530"	"466,659"	"344,620"
carbamoyl phosphate	0	0	"87,837"	0	0	0	0	0	"124,723"	"149,629"	"100,403"
carnitine+	"34,154,701"	"883,309,483"	"130,840,866"	"93,793,659"	"157,099,005"	"270,699,741"	"524,750,057"	"701,935,182"	"13,393,006"	"180,117,646"	"16,846,330"
CDP	"21,166"	"116,069"	"223,616"	"18,482"	"4,110"	0	"160,714"	"74,442"	"25,019"	"130,195"	"17,031"
CDP-choline	"7,363"	"3,276,849"	"1,188,921"	"137,936"	"371,593"	"375,896"	"1,360,164"	"1,598,496"	"131,706"	"1,861,608"	"203,286"
cGMP	0	0	0	0	0	0	0	0	0	0	0
choline+	"246,911,208"	"817,056,023"	"684,507,217"	"184,482,085"	"264,724,207"	"342,216,363"	"761,844,485"	"712,012,418"	"160,613,952"	"681,958,467"	"253,235,744"
citraconic acid	"42,382,371"	"22,190,350"	"22,299,249"	"29,925,202"	"30,952,732"	"26,365,505"	"20,053,093"	"73,807,966"	"13,464,611"	"14,651,894"	"11,522,899"
citramalic acid	"5,329,769"	"10,084,795"	"6,449,926"	"7,753,899"	"23,306,049"	"12,092,447"	"10,687,035"	"15,307,717"	"6,939,015"	"3,252,006"	"4,305,841"
citrate / citrate(iso)	"23,018,712"	"450,078,369"	"2,127,441,550"	"455,680,773"	"903,916,244"	"173,633,814"	"1,515,951,252"	"1,080,703,654"	"2,250,195,651"	"2,718,860,822"	"2,638,008,794"
citrulline	"379,841"	"6,305"	0	0	"4,636"	"604,932"	"10,840"	0	0	0	0
CMP	"5,968"	"509,060"	"381,618"	"5,941"	"24,996"	"37,156"	"449,927"	"434,769"	"4,512"	"457,885"	"4,021"
cortisol	0	0	0	0	0	0	0	0	0	0	0
creatine	"5,646,890"	"46,218,080"	"12,456,541"	"6,710,127"	"12,145,886"	"17,556,065"	"35,658,375"	"45,683,894"	"896,608"	"10,629,175"	"1,602,734"
creatinine	"9,297,959"	"5,491,931"	"10,213,635"	"4,897,912"	"5,843,269"	"7,108,619"	0	"6,496,861"	"9,261,710"	"5,766,243"	"5,108,977"
CTP	"3,958"	"52,988"	"529,445"	"7,574"	"3,706"	"4,910"	"264,714"	"61,910"	"13,964"	"275,140"	"16,566"
cystathionine	0	0	0	0	0	0	0	"3,655"	0	0	0
cysteine	"665,028"	"1,429,089"	"833,603"	"676,119"	"592,892"	"499,034"	"578,764"	"813,320"	"285,032"	"465,819"	"386,208"
cysteine-S-sulfate	"85,862"	"134,419"	"475,224"	"75,032"	"53,510"	"98,819"	"255,581"	"156,416"	"303,536"	"377,395"	"277,691"
cystine	"215,950"	0	"1,371,632"	"111,878"	"487,438"	"53,499"	"1,079,435"	"106,423"	"969,044"	"530,238"	"804,853"
cytidine	"7,824"	"44,001"	"92,790"	"6,938"	"7,935"	"29,199"	"157,430"	"57,130"	"46,358"	"91,233"	"35,898"
cytosine	"498,086"	"174,438"	"264,008"	"289,473"	"783,331"	"83,910"	"373,741"	"264,758"	"82,144"	"300,774"	"450,640"
dADP	0	0	0	0	0	0	0	0	0	0	0
dAMP	0	"60,184"	0	"5,162"	0	0	0	0	0	0	0
"D-arabinono-1,4-lactone"	"621,468"	"8,510,773"	"5,261,708"	"1,150,952"	"1,816,265"	"2,945,120"	"11,689,337"	"8,309,271"	"1,311,273"	"9,813,127"	"1,392,266"
dATP	0	0	0	0	0	0	0	0	0	0	0
dCDP	0	0	0	0	0	0	0	0	0	0	0
dCMP	0	0	0	0	0	0	"20,060"	0	0	"4,673"	0
dCTP	0	0	0	0	0	0	0	0	0	0	0
dehydroascorbic acid	"1,919,617"	"96,823,299"	"56,167,128"	"6,333,350"	"14,514,870"	"35,602,216"	"81,861,546"	"90,798,419"	"9,309,590"	"65,867,843"	"14,475,857"
deoxyinosine	0	0	0	0	"5,205"	0	0	0	0	0	0
deoxyuridine	0	0	0	"6,432"	0	0	0	0	0	0	0
D-erythrose-4-phosphate	0	0	0	0	0	0	0	0	0	0	0
D-galactonic acid / D-gluconic acid	"1,087,917"	"835,325"	"646,908"	"371,717"	"885,004"	"588,301"	"1,744,993"	"1,143,898"	"193,261"	"319,994"	"118,980"
D-galactosamine/glucosamine-1/6-phosphate	0	0	0	0	0	0	0	0	0	0	0
dihydroorotate	"29,686"	0	"18,775"	"51,123"	"26,979"	"9,526"	"135,634"	"19,457"	"7,305"	"10,516"	"8,524"
dimethylglycine	0	0	0	0	0	0	0	0	0	0	0
DL-DOPA	"9,324"	"6,466"	"26,294"	"5,911"	"4,816"	"3,592"	"8,084"	"5,261"	0	0	0
DOPAC	0	"13,389"	"111,928"	"6,304"	"23,441"	0	"13,204"	"80,915"	"43,999"	"35,725"	"60,959"
dopamine	0	0	0	0	0	0	0	0	0	0	0
D-ribose-1/5-phosphate / D-ribulose 5-phosphate	0	0	"12,279"	0	0	0	0	"6,479"	0	"26,542"	0
D-sedoheptulose-7-phosphate	0	0	"12,560"	0	"9,642"	0	"10,027"	0	0	0	0
dTMP	0	0	0	0	0	0	0	0	0	0	0
dTTP	0	0	0	0	0	0	0	0	0	0	0
dUMP	0	0	0	0	0	0	0	0	0	0	0
dUTP	0	0	0	0	0	0	0	0	0	0	0
epinephrine	"493,853"	"541,880"	"524,257"	"402,553"	"503,461"	"441,662"	"455,103"	"401,278"	"272,069"	"252,228"	"262,193"
ethyl acetate	"4,353,874"	"2,161,797"	"1,861,935"	"2,208,712"	"3,018,620"	"2,798,430"	"1,313,869"	"2,930,989"	"1,499,538"	"1,853,171"	"1,447,106"
"F-1,6/2,6-DP"	"112,814"	"116,144"	"210,111"	"45,063"	"90,134"	"61,794"	"95,113"	"49,347"	"60,569"	"133,206"	"135,539"
F1P	0	0	0	0	0	0	0	0	0	0	0
F6P / G1P / G6P	"9,547"	"135,045"	"214,662"	0	"60,106"	"29,325"	"250,893"	"208,979"	"62,793"	"207,185"	"41,497"
FAD	0	0	0	0	0	0	0	0	"149,457"	0	0
FMN	0	0	0	0	0	0	0	0	0	0	0
folic acid	0	0	0	0	0	0	0	0	0	0	0
fructose / mannose	"14,381,630"	"1,687,101"	"2,468,772"	"3,429,330"	"2,161,946"	"1,762,750"	"2,067,680"	"2,031,502"	"2,326,012"	"1,459,858"	"1,328,727"
fumaric acid	"233,877"	"497,062"	"34,950"	"155,763"	"133,089"	"248,691"	"285,814"	"518,875"	"23,025"	0	0
G6P	"9,547"	"90,883"	"183,636"	0	"27,169"	"22,422"	"191,655"	"183,794"	"52,089"	"117,031"	"9,844"
GABA	"92,778"	"276,879"	"1,845,614"	"277,512"	"172,721"	"233,786"	"573,830"	"125,862"	"236,914"	"572,694"	"520,386"
galactosamine / glucosamine	"372,389"	"243,411"	"214,582"	"357,115"	"338,172"	"266,113"	"214,108"	"154,846"	"142,844"	"148,970"	"151,798"
galactose / glucose	"9,152,920"	"1,314,254"	"2,233,843"	"2,642,754"	"1,602,500"	"2,700,628"	"2,300,296"	"2,007,182"	"1,629,917"	"1,388,860"	"1,172,932"
GalNAC/GlcNAC/ManNAC	"555,047"	"603,363"	"509,102"	"533,164"	"597,096"	"508,122"	"602,569"	"578,781"	"502,842"	"378,552"	"476,020"
GAP / DHAP	0	0	"19,471"	0	0	0	0	0	0	"10,673"	"8,766"
GDP	"78,994"	"429,470"	"948,177"	"196,696"	"193,810"	"32,920"	"755,263"	"386,535"	"240,520"	"679,376"	"295,715"
GDP-L-fucose	0	"71,203"	"17,599"	0	0	"7,437"	"62,962"	"83,112"	0	"50,779"	0
glucono-lactone	0	0	0	0	0	0	0	0	0	0	0
glutaconic acid	"2,790,668"	"28,429,864"	"22,595,655"	"5,614,845"	"3,347,813"	"7,515,412"	"36,706,165"	"25,455,116"	"4,246,227"	"37,053,203"	"5,924,185"
glutamine	0	0	0	0	0	0	0	"77,176"	0	0	0
glutaminic acid	"560,575"	"21,049,699"	"3,139,521"	"307,904"	"546,888"	"2,767,578"	"8,421,764"	"6,966,541"	"238,745"	"2,515,136"	"453,490"
glutathione	"2,099,386"	"14,717,459"	"4,135,448"	"2,445,644"	"2,945,021"	"4,996,072"	"10,422,449"	"14,629,495"	"1,573,760"	"5,246,374"	"1,278,423"
glutathione disulfide	"300,071"	"4,470,313"	"2,573,587"	"553,949"	"699,876"	"670,331"	"3,571,791"	"2,460,314"	"534,604"	"3,522,579"	"542,898"
glyceraldehyde	0	0	0	0	0	0	0	0	0	0	0
glyceric acid	"19,873,756"	"16,199,651"	"20,283,581"	"10,874,507"	"17,428,288"	"17,059,718"	"17,216,766"	"24,316,515"	"14,881,171"	"15,908,641"	"9,394,052"
glycerol 2/3-phosphate	"365,190"	"835,859"	"577,693"	"221,814"	"256,382"	"231,153"	"529,576"	"502,151"	"106,216"	"463,967"	"147,541"
glycine	"1,508,083"	"9,231,332"	"2,577,568"	0	"1,761,701"	"4,471,912"	"6,988,919"	"6,534,637"	0	"2,402,424"	0
glycylglycine	0	0	0	0	0	0	0	0	0	0	0
GMP	"50,574"	"192,302"	"413,577"	"69,932"	"100,948"	"97,107"	"315,574"	"207,174"	"105,390"	"361,372"	"103,135"
GTP	"70,997"	"549,414"	"1,382,187"	"128,688"	"56,469"	"4,445"	"811,947"	0	0	"1,070,500"	0
guanidine	"23,823,175"	"21,387,587"	"19,607,168"	"15,736,013"	"20,460,501"	"17,577,747"	"16,613,526"	"16,576,569"	"9,701,606"	"10,051,212"	"7,818,408"
guanidinoacetate	0	0	0	"9,366"	0	0	"12,716"	"11,601"	"3,921"	0	0
guanine	"11,158"	"20,071"	"100,923"	"26,821"	"3,316,605"	"71,465"	"41,055"	"10,097"	"1,423,009"	"42,877"	"76,386"
guanosine	0	"100,523"	"46,787"	0	0	"13,979"	"172,594"	"75,966"	"5,257"	"139,510"	0
gulonic-lactone	"2,178,116"	"790,064"	"2,850,256"	"1,227,746"	"1,596,677"	"853,893"	"1,786,987"	"3,177,962"	"2,420,390"	"2,005,879"	"2,234,425"
histamine	0	0	0	0	0	0	0	"807,956"	0	"91,892"	0
histidine	"9,244,683"	"17,563,625"	"6,074,536"	"3,725,930"	"6,192,733"	"20,324,070"	"9,533,385"	"10,806,560"	"2,120,140"	"3,944,907"	"2,026,868"
homocysteine	0	0	0	0	0	0	0	0	0	"5,915"	0
homoserine / theronine	"4,272,742"	"9,525,141"	"6,998,140"	"877,965"	"2,742,935"	"10,520,371"	"9,729,671"	"10,335,645"	0	"4,192,799"	0
hydroxyphenyllactic acid / HVA	0	"42,336"	"52,846"	0	"8,595"	"39,717"	"61,853"	"96,222"	0	"73,755"	"14,394"
hypoxanthine	"186,512"	"70,348"	"59,098"	"102,867"	"242,439"	"425,463"	"27,628"	"107,966"	"147,842"	"67,644"	"92,885"
IDA	"87,114"	"62,446"	"210,792"	"67,201"	"62,385"	"53,708"	"147,336"	"76,854"	"51,127"	"107,039"	"52,938"
IDP	"7,842"	0	"239,017"	"67,063"	"63,544"	"133,126"	0	"6,992"	"231,180"	"148,699"	"421,237"
imidazole-4-acetate	"967,437"	"513,302"	"1,882,766"	"563,007"	"754,689"	"669,524"	"791,884"	"458,845"	"319,057"	"330,429"	"254,508"
IMP	"15,090"	"211,295"	"298,346"	"125,215"	"435,195"	"725,611"	"495,696"	"259,927"	"439,017"	"574,436"	"353,106"
inosine	"14,804"	"169,328"	"63,842"	0	"8,039"	"305,272"	"497,130"	"308,955"	0	"1,210,022"	"8,696"
isonictinic acid	"377,880"	0	"1,225,793"	"403,133"	"177,382"	"420,326"	"465,439"	"368,549"	"547,307"	"322,228"	"408,668"
itaconic acid	"4,359,455"	"10,548,033"	"7,090,269"	"4,869,722"	"4,661,162"	"5,734,553"	"12,583,423"	"15,050,023"	"2,960,933"	"16,117,784"	"4,725,347"
kynurenic acid	0	0	0	0	"130,357"	0	0	0	0	0	0
kynurenine	0	0	0	0	0	0	0	0	0	"33,716"	0
lactic acid	"1,098,554,310"	"393,376,223"	"520,268,414"	"126,280,712"	"422,673,675"	"1,671,527,819"	"245,047,127"	"409,220,421"	"283,963,068"	"395,867,474"	"273,209,160"
L-arginino-succinate	0	"46,757"	"13,834"	0	0	"6,919"	"48,298"	"57,923"	0	"45,567"	0
L-cysteic acid	"15,714"	0	0	0	0	0	0	0	0	0	0
leucine / leucine(iso)	"27,193,733"	"14,487,306"	"16,321,734"	0	"11,874,537"	"26,778,381"	"14,200,130"	"19,021,768"	0	"10,044,353"	"9,970,034"
levulinic acid	"2,552,747"	0	"6,051,192"	"2,685,474"	0	"1,780,539"	"2,436,907"	"7,663,752"	"7,306,872"	"3,871,054"	"2,146,988"
L-NMMA	"404,651"	"879,597"	"181,415"	"155,857"	"215,924"	"482,055"	"319,574"	"545,503"	"29,617"	"63,870"	"12,681"
L-tyrosine methyl ester	"167,245"	"16,484"	"62,129"	"107,517"	"24,713"	"78,987"	0	"97,890"	"37,511"	"25,363"	"19,666"
lysine	"1,399,708"	"9,631,480"	"9,015,051"	"858,644"	"1,800,143"	"4,869,550"	"10,716,519"	"9,238,908"	"937,537"	"5,424,775"	"914,950"
maleic acid	0	0	0	0	0	0	0	0	0	0	0
malic acid	"23,335,054"	"63,810,852"	"30,770,922"	"31,193,330"	"36,241,996"	"37,477,072"	"40,936,643"	"49,585,308"	"19,286,708"	"51,572,199"	"16,813,853"
malonyl-CoA	0	0	0	0	0	0	0	0	0	0	0
mesaconic acid	0	0	0	0	0	0	0	0	0	0	0
methionine	"529,320"	"2,479,941"	"909,497"	"397,226"	"377,485"	"985,589"	"1,467,512"	"1,571,709"	"662,021"	"1,238,764"	"390,989"
methyl acetoacetate	"4,233,937"	0	"1,710,989"	0	0	0	"1,015,923"	"1,545,563"	"7,783,164"	"7,993,713"	"8,107,306"
methylglyoxal	"824,631"	0	"627,197"	0	"808,659"	"858,456"	"692,611"	"4,045,732"	"1,098,061"	"902,433"	"814,291"
methylmalonic acid	0	0	0	0	0	"8,253,979"	0	0	0	0	0
mevalonic acid	"2,580,471"	"1,255,979"	"1,580,176"	"1,519,325"	"2,047,931"	"1,401,792"	"1,137,863"	"1,936,828"	"1,818,545"	"1,033,936"	"1,152,909"
N1/N8-acetylspermidine	0	0	"1,497,344"	"1,563,441"	"132,178"	"25,630"	"385,506"	"2,099,158"	"1,057,855"	"125,577"	"2,230,112"
N-acetylaspartic acid	0	0	0	0	0	0	0	0	0	0	0
N-acetylaspartylglutamic acid	0	"8,092"	0	0	0	0	0	0	0	0	0
N-acetyl-DL-alanine	"1,123,315"	0	0	0	0	"2,111,420"	0	"2,203,079"	0	0	0
N-acetyl-DL-serine	"2,103,590"	"1,060,072"	"2,878,829"	"725,898"	"850,618"	"2,953,845"	"1,424,546"	"2,323,639"	"900,364"	"997,810"	"363,054"
N-acetyl-dopamine	"17,744"	"36,692"	"93,222"	"20,998"	"39,034"	"7,259"	"50,761"	"18,072"	"58,631"	"51,634"	"56,019"
N-acetylglucosamine 1/6-phosphate	0	"82,597"	"21,056"	0	0	"8,970"	"95,693"	"71,171"	0	"77,513"	0
N-acetyl-L-glutamic acid	0	0	0	"13,018"	0	0	0	0	0	0	0
NAD+	"33,178"	"3,743,770"	"1,808,754"	"143,674"	"357,221"	"725,018"	"2,548,194"	"2,182,208"	"183,296"	"1,945,169"	"179,876"
NADH	0	0	0	0	0	0	0	0	0	0	0
NADP+	0	"606,789"	"601,117"	"3,749"	"76,773"	"36,551"	"611,807"	"519,606"	"57,784"	"300,071"	"29,327"
NADPH	0	0	0	0	0	0	0	0	0	0	0
N-carbamoyl-L-aspartate	0	0	0	0	0	0	0	0	0	0	0
nebularine	0	0	0	0	"5,217"	0	0	0	0	0	0
nicotinamide	"3,171,580"	"12,359,572"	"4,203,631"	0	"3,890,582"	"3,023,399"	"7,636,050"	"9,769,241"	"1,626,525"	"15,460,726"	"2,046,137"
nicotinamide riboside+	0	"70,801"	0	0	0	0	"55,229"	"53,097"	0	"11,424"	0
nicotinic acid	"2,949,967"	"2,404,448"	"1,651,292"	"2,827,199"	"3,265,942"	"1,620,397"	"3,075,110"	"2,388,387"	"1,610,627"	"1,857,326"	"3,464,263"
N-methyltryptamine	"24,739"	"17,476"	"45,161"	"10,905"	"10,669"	"25,727"	"6,017"	"5,047"	"30,830"	"3,749"	"13,868"
NMN	0	0	0	0	0	0	"3,802"	0	0	0	0
norepinephrine	"750,344"	"625,752"	"990,701"	"894,425"	"812,220"	"573,697"	"187,024"	"1,495,861"	"340,980"	"215,870"	"348,413"
O-acetyl-L-serine	"712,478"	"379,107"	"1,104,572"	"634,809"	"850,394"	"612,350"	"657,311"	"451,107"	"432,841"	"997,810"	"84,910"
octopamine	"239,235"	"154,889"	"346,953"	"425,107"	"83,479"	"174,129"	"158,092"	"244,043"	"653,126"	"246,297"	"213,006"
ornithine	"6,826,641"	"3,445,678"	"8,058,585"	"2,587,892"	"3,113,721"	"26,744,965"	"2,388,619"	"2,257,642"	0	"935,684"	"2,627"
orotic acid	0	0	0	0	0	0	0	0	0	0	0
orotidylic acid	0	0	0	0	0	0	0	0	0	0	0
oxalacetic acid	0	0	0	0	0	0	0	0	0	0	0
pantothenic acid	"27,641"	"1,929,497"	"1,640,854"	"74,834"	"134,677"	"341,803"	"1,445,229"	"1,122,227"	"203,663"	"2,144,709"	"285,904"
phenethylamine	0	0	0	0	0	0	0	0	0	0	0
phenylalanine	"217,946,547"	"93,837,553"	"154,745,882"	"109,877,304"	"148,391,041"	"132,336,268"	"56,686,114"	"114,510,555"	"45,083,779"	"53,364,215"	"53,145,424"
phenylephrine / synephrine	"308,956"	"425,930"	"161,885"	"233,035"	"341,932"	"442,175"	"279,222"	"398,727"	"274,651"	"162,809"	"125,187"
phosphocreatine	"486,136"	"20,518,450"	"12,240,237"	"1,060,065"	"2,101,568"	"3,281,275"	"14,794,130"	"16,310,133"	"885,752"	"11,477,977"	"1,657,692"
phosphoenolpyruvate	"17,022"	"1,016,142"	"31,831,266"	"34,680"	"3,339,801"	"56,614"	"38,029,535"	"11,249,762"	"4,739,735"	"56,239,632"	"4,222,774"
phosphorylcholine+	"2,145,109"	"113,189,920"	"99,152,606"	"6,792,546"	"13,686,672"	"27,064,899"	"131,443,149"	"118,761,375"	"11,938,072"	"129,383,217"	"13,845,748"
picolinic acid	"729,798"	0	"1,283,821"	"1,009,929"	"1,021,306"	"889,119"	"1,211,947"	"1,986,265"	"1,490,082"	"1,915,348"	"1,583,068"
proline	"29,345,570"	"96,663,565"	"73,203,273"	"35,215,912"	"32,192,585"	"50,924,439"	"67,081,456"	"67,919,729"	"31,113,286"	"55,483,732"	"17,341,205"
propionic acid	"2,189,749"	"4,023,131"	"5,827,559"	0	0	"1,902,034"	"6,648,455"	0	"4,782,796"	"6,175,089"	"3,824,599"
PRPP	0	"8,379"	0	0	0	0	0	0	0	0	0
pseudouridine	"14,104"	"21,176"	"17,650"	"7,260"	0	"20,495"	"68,673"	"21,844"	"16,313"	"30,121"	"29,963"
putrescine	"1,157,037"	"1,199,639"	"4,540,114"	"4,078,093"	"1,454,084"	"1,026,884"	"1,569,788"	"3,805,110"	"2,852,840"	"950,546"	"3,658,002"
pyridoxine	"112,039"	"620,922"	"139,086"	"195,008"	"114,963"	"134,190"	"318,453"	"128,339"	"193,528"	"122,029"	"109,909"
pyroglutamic acid	"87,939,683"	"28,795,163"	"81,770,057"	"19,963,183"	"27,642,455"	"164,582,862"	"34,413,205"	"25,391,025"	"14,632,609"	"19,275,755"	"14,079,325"
pyrroline hydroxycarboxylic acid	0	"3,751,922"	0	0	0	"288,235"	"1,047,995"	"862,152"	0	0	0
pyruvic acid	"91,004,930"	"26,118,390"	"20,127,259"	"5,388,174"	"15,964,922"	"150,493,561"	"7,802,976"	"26,967,867"	"4,902,890"	"20,721,580"	"16,389,018"
quinolinic acid	"63,707"	"24,467"	"40,830"	"30,067"	"161,236"	"56,093"	"74,605"	"132,497"	"39,529"	"30,840"	"52,288"
S-adenosyl-L-homocysteine	0	0	0	0	0	0	0	0	0	0	0
S-adenosyl-L-methionine+	0	"3,980,616"	"692,934"	"186,759"	"248,343"	"580,378"	"1,003,138"	"1,457,057"	"137,637"	"722,447"	"79,056"
S-adenosylmethioninamine+	0	0	0	0	0	0	"4,514"	0	0	0	0
SAICAR	0	0	0	0	0	0	0	0	0	0	0
sarcosine	"6,220,808"	0	0	0	"5,671,687"	"3,380,793"	0	"7,560,042"	0	"631,856"	0
serine	"1,994,011"	"469,448"	"943,266"	"73,944"	0	"4,769,968"	0	"200,102"	0	0	0
serotonin	0	"389,681"	0	0	0	0	"223,599"	"364,885"	0	0	0
sorbitol / galactitol / L-iditol / manitol	"3,170,575"	"6,713,359"	"5,336,954"	"5,646,290"	"2,687,506"	"4,020,090"	"10,144,281"	"9,204,396"	"1,713,612"	"6,712,633"	"1,920,393"
spermidine	"668,023,787"	"569,115,018"	"510,443,997"	"631,856,047"	"655,588,401"	"688,986,977"	"538,447,150"	"446,224,097"	"369,470,338"	"290,139,315"	"270,568,074"
spermine	"184,630,286"	"181,468,093"	"160,366,649"	"173,418,133"	"155,780,902"	"147,651,735"	"130,413,144"	"127,827,276"	"116,649,056"	"107,010,930"	"108,679,273"
succinic acid	"8,849,943"	"7,111,717"	"6,598,330"	"8,617,583"	"335,214"	"11,503,731"	"6,312,232"	"10,643,200"	"4,206,317"	"1,390,896"	"3,142,817"
succinyl-CoA	0	0	0	0	0	0	"5,172"	0	0	0	0
taurine	"7,701,917"	"510,783,988"	"264,430,201"	"25,045,413"	"51,037,574"	"110,366,959"	"386,052,464"	"372,356,466"	"34,382,571"	"346,229,427"	"46,459,515"
thiamine+	"79,811"	"69,950"	"26,040"	"11,868"	"9,706"	"39,648"	"126,691"	"49,531"	"21,897"	"9,539"	"5,696"
thymidine	"105,395"	0	0	"175,859"	"113,506"	0	0	"182,790"	0	0	0
thymine	"112,125"	"358,648"	"321,824"	"374,085"	"402,414"	"214,117"	"222,521"	"649,111"	"117,214"	"202,628"	"357,211"
tryptamine	"66,644"	"46,260"	"116,992"	"74,861"	"48,826"	"67,303"	"56,273"	"84,306"	"58,002"	"54,975"	"120,164"
tryptophan	"761,479"	"1,342,869"	"1,023,321"	"267,623"	"444,774"	"1,650,930"	"1,200,686"	"961,361"	"295,496"	"851,280"	"391,923"
tyramine	"840,328"	"134,813"	"222,197"	"210,408"	"72,313"	"165,271"	"145,665"	"366,845"	"215,378"	"70,919"	"199,881"
tyrosine	"2,344,493"	"3,744,921"	"5,397,863"	"568,474"	"2,107,583"	"3,903,769"	"3,192,117"	"3,254,528"	"600,600"	"2,008,558"	"820,584"
UDP	0	"9,801"	"501,360"	"9,832"	0	0	"511,605"	"145,951"	"46,983"	"434,791"	"55,852"
UDP-D-glucose	0	"1,123,512"	"484,661"	"20,766"	"97,481"	"191,877"	"654,456"	"749,049"	"18,993"	"712,633"	"80,159"
UDP-N-acetyl-galactosamine/UDP-N-acetyl-glucosamine	0	"957,653"	"600,271"	"34,813"	"106,007"	"211,233"	"888,118"	"873,447"	"16,828"	"726,756"	"61,569"
UMP	"19,135"	"33,580"	"11,743"	0	0	0	"11,305"	"14,386"	0	"14,847"	0
uracil	0	0	"173,893"	0	"186,548"	0	0	0	0	0	0
urea	"1,085,600"	0	0	0	"128,664"	"2,170,606"	0	"160,855"	0	"158,985"	"108,228"
uric acid	"597,431"	"197,599"	"287,996"	"11,009"	"19,544,726"	"1,372,859"	"304,732"	"375,750"	"113,983"	"123,469"	"126,891"
uridine	"182,855"	"60,681"	"110,111"	"68,392"	"75,154"	"108,777"	"215,267"	"73,996"	"60,891"	"167,370"	"15,143"
UTP	"10,146"	"20,577"	"165,508"	0	"10,153"	0	"295,680"	"54,605"	"26,082"	"389,425"	"20,070"
valine	"4,091,632"	"3,782,301"	"1,015,143"	"992,650"	"1,874,422"	"5,679,136"	"3,432,997"	"2,156,075"	"804,249"	"1,506,010"	"202,408"
xanthine	"708,702"	"676,822"	"166,797"	"134,005"	"567,627"	"1,402,518"	"513,852"	"730,646"	0	"172,492"	"32,160"
xanthosine	0	0	0	0	0	0	"22,112"	"8,529"	0	"24,837"	0
xanthurenic acid	0	0	"5,432"	0	"29,114"	0	0	0	0	0	0
XMP	"5,406"	"126,181"	"21,891"	"9,173"	"3,999"	"7,978"	"106,497"	"53,188"	"8,902"	"133,917"	"6,659"
y-glutamylcysteine	0	0	0	0	0	0	0	0	0	0	0
