# Supplementary material for: AMPK is necessary for Treg functional adaptation to microenvironmental stress during malignancy and viral pneumonia
Source: J Clin Invest. 2025 Mar 18;135(9):e179572. doi: 10.1172/JCI179572 (PMC12043082; doi:10.1172/JCI179572)
Supplement: Supplemental data set 4 [file jci-135-179572-s011.xlsx]

## Sheet: Sheet1
external_gene_name	cluster
Pparg	1
Hk2	1
Mmp14	1
Ckb	1
Cd36	1
Hck	1
Dusp3	1
Ier3	1
Ralb	1
Gab2	1
Rasa4	1
Hmox1	1
Hyi	1
Sulf2	1
Ccl8	1
Trpm2	1
Elk1	1
Mrtfb	1
Mertk	1
Stc1	1
Abca1	1
Sash1	1
Lpl	1
Anxa9	1
Cacna1d	1
Lonrf3	1
Ctsz	1
Cacnb4	1
Ada	1
Cd68	1
Ccl6	1
Atp6v1e1	1
Atp6v0a1	1
Rab32	1
Dusp6	1
Arg1	1
Igf1	1
Lyrm7	1
Rnf130	1
Tns3	1
Rock2	1
Trim47	1
Lgmn	1
Otub2	1
Tnfaip2	1
Aoah	1
Plau	1
Slc7a8	1
Sub1	1
Trio	1
Myo10	1
Fgd4	1
Itgb5	1
App	1
Lima1	1
Larp4	1
Ndufa5	1
Vegfa	1
Pja2	1
Aif1	1
Lars	1
Dpysl3	1
Spire1	1
Snx24	1
Megf10	1
Rab3il1	1
Cdc42bpg	1
Lrp5	1
Msr1	1
P4hb	1
Cbr2	1
Maged1	1
Cd63	1
Hk3	1
Adhfe1	1
Wdr75	1
Fam135a	1
Speg	1
Serpine2	1
Atf3	1
Fcgr2b	1
Mrc1	1
Niban2	1
Gpd2	1
Zeb2	1
Cers6	1
Siglec1	1
Ivd	1
Spred1	1
Cd93	1
Pkia	1
Tpd52	1
Fabp5	1
Epb41l1	1
Pdgfc	1
Asph	1
Ptprd	1
Fam219a	1
Hacd4	1
Atg4c	1
Pdpn	1
Cptp	1
Guf1	1
Spp1	1
Aldh2	1
Anapc5	1
Calu	1
Klhdc10	1
Tmem176b	1
Gsdme	1
Hpgds	1
Ptpro	1
Camk1	1
Siglece	1
Dkk3	1
Chp2	1
Gga2	1
Atp6ap2	1
F8	1
Lamp1	1
Gas6	1
Arhgef7	1
Adam9	1
Rbpms	1
Tbc1d9	1
Cadm1	1
Cyp11a1	1
Neo1	1
Kif9	1
Folr2	1
P2ry2	1
Myo6	1
Stard9	1
Atp7a	1
Exph5	1
Myo5a	1
Cd300ld	1
Ccdc122	1
Mfsd12	1
Vps13c	1
Ccl12	1
Ccl7	1
Ccl2	1
Iqcg	1
Xylb	1
Fmnl2	1
Il5	1
Arhgap21	1
Plxnb2	1
Tmtc3	1
Rap2b	1
C1qc	1
Trmt6	1
Ppp1r16b	1
Tgm2	1
Ccdc50	1
Sbf2	1
Zfhx3	1
Tlr4	1
Anpep	1
C3ar1	1
Dnph1	1
Hmgn1	1
Sh3pxd2b	1
Dmxl2	1
Shtn1	1
Cep78	1
Tdrkh	1
Sestd1	1
Npl	1
Wdfy3	1
Ccdc73	1
Lhfpl2	1
Basp1	1
Ckap4	1
Pcdhb16	1
Tenm4	1
Fam171b	1
Myof	1
Morn4	1
2810025M15Rik	1
Ftl1	1
Efcab5	1
Creg2	1
Suclg1	1
Creb5	1
Clec12a	1
Gpr21	1
Slc30a7	1
Atpif1	1
Pla2r1	1
Atrnl1	1
Soga1	1
Tcf7l1	1
B4galt6	1
Rab31	1
Dph6	1
Zfp516	1
Fcgr3	1
Zfp462	1
Maml3	1
Fnip2	1
Cttnbp2nl	1
Clip2	1
Rnf217	1
Alms1	1
Fbln2	1
Snord118	1
Slc31a1	1
Usf3	1
Gm5518	1
Selenbp1	1
Adgrv1	1
Lyz2	1
Marcks	1
Wfdc17	1
Rasal2	1
Etnk2	1
Dnajc25	1
Snx29	1
Srp54a	1
C4b	1
Wdfy1	1
Gm20775	1
Msrb1	1
Sox4	1
F630028O10Rik	1
Gm12184	1
Ccdc24	1
Srp54c	1
Clec7a	1
Gm15897	1
Gm13410	1
Gm15937	1
Gt(ROSA)26Sor	1
Xist	1
Snhg7os	1
Rprl2	1
Rprl3	1
Tma7	1
Gm16867	1
Fam177a2	1
Zbed6	1
NA	1
Fam177a	1
Gm10717	1
Gm10721	1
Gm47283	1
Tnfsf12	1
1700084E18Rik	1
Gm15459	1
Gm28635	1
Gm43785	1
Rpl13	2
Heatr6	2
Mxd1	2
Agpat3	2
Gramd1a	2
Tbx21	2
Nr2f6	2
Tgfb1	2
Itgae	2
Cers4	2
Apobec3	2
Raver1	2
Tbrg1	2
Med15	2
Rps5	2
Rnf166	2
Gadd45b	2
Hspa8	2
Pfn1	2
Tomm34	2
Kdm6b	2
Ahr	2
Tnfaip3	2
Vsir	2
Ddit4	2
Peli1	2
Adora2a	2
Rel	2
Slc9a3r1	2
Stat5b	2
Nfkbia	2
Zfp36l1	2
Sema4d	2
Ebpl	2
Lrp10	2
Sla	2
Adck5	2
Cblb	2
Nr4a1	2
Nfkbie	2
Pim1	2
Tff1	2
Sik1	2
Dusp1	2
Sting1	2
Ltb	2
Ttc39c	2
Lpxn	2
Rfk	2
Rtn3	2
Vps51	2
Ctsw	2
Mark2	2
Nfkb2	2
Shisa5	2
Ikzf2	2
Cd28	2
Zap70	2
Agfg1	2
Itm2c	2
Pdcd1	2
Rgs1	2
Ppp6c	2
Il2ra	2
Zbp1	2
Helz2	2
Sla2	2
Skil	2
Ttc14	2
S100a11	2
Sh2d2a	2
Pear1	2
Nr4a3	2
Laptm5	2
Plk3	2
Tnfrsf4	2
Sdf4	2
Areg	2
Tsc22d4	2
Ppp1r35	2
Cd27	2
Nfkbib	2
Pde3b	2
Il21r	2
Jak3	2
Nfatc3	2
Izumo1r	2
Anp32a	2
1700017B05Rik	2
Csrnp1	2
Rpsa	2
Pik3r4	2
Mapkapk3	2
Oas3	2
Nfatc1	2
Rac2	2
Dusp5	2
Acot11	2
Atcay	2
Nfkbiz	2
Muc20	2
Arhgap45	2
Abca7	2
Cog5	2
Gm7008	2
Gmip	2
Nfkbid	2
Prdm1	2
Irs2	2
Gimap3	2
Nt5dc1	2
Foxp3	2
Zfp335	2
Tbc1d10c	2
Rps19	2
Cables1	2
Ghitm	2
Rusc1	2
Ssh1	2
Ccr8	2
Itpr3	2
Zc3h12a	2
Ifi209	2
Gprasp1	2
Gimap7	2
Zfp36	2
Gimap1os	2
Cxcr4	2
C87436	2
Khnyn	2
Arl4a	2
Gimap6	2
Pdp2	2
Nrip1	2
Bmyc	2
Prkaa1	2
Rinl	2
Rasal3	2
Junb	2
Bcl3	2
Dennd4a	2
Kcnn4	2
Ier5	2
Sipa1	2
Naa38	2
Hopx	2
H2-Q7	2
Uqcrh	2
Gimap8	2
Rplp0	2
Il2rb	2
Apol9b	2
Psmb3	2
Runx3	2
Jund	2
Fam169b	2
Heg1	2
Trac	2
Ifi27l2a	2
Gm12896	2
Lrrc75aos2	2
Gm15446	2
Hspa1b	2
Lrrc32	2
Hspa1a	2
Rpph1	2
Trav6-3	2
Lbhd1	2
Gm37194	2
Gm5541	2
5830416I19Rik	2
