# Supplementary material for: AMPK is necessary for Treg functional adaptation to microenvironmental stress during malignancy and viral pneumonia
Source: J Clin Invest. 2025 Mar 18;135(9):e179572. doi: 10.1172/JCI179572 (PMC12043082; doi:10.1172/JCI179572)
Supplement: Supplemental data set 5 [file jci-135-179572-s012.xlsx]

## Sheet: Sheet1
external_gene_name	cluster
Ccdc80	1
St6gal1	1
Foxp1	1
Gdpd3	1
Tlr3	1
Mycbp2	1
B3galt2	1
Ptpn13	1
Vps13c	1
Ppp1r16b	1
Gpr15	1
Srp54a	1
Gm3362	1
Fam177a2	1
Fam177a	1
Gm36933	1
Gm37033	1
Peg13	1
Gm42791	1
Qdpr	2
Top3b	2
Rdx	2
Gtf3c4	2
Tmem214	2
Prkaa1	2
Gm26244	2
Trav14n-1	2
