# Supplementary material for: AMPK is necessary for Treg functional adaptation to microenvironmental stress during malignancy and viral pneumonia
Source: J Clin Invest. 2025 Mar 18;135(9):e179572. doi: 10.1172/JCI179572 (PMC12043082; doi:10.1172/JCI179572)
Supplement: Supplemental data set 6 [file jci-135-179572-s013.xlsx]

## Sheet: Sheet1
external_gene_name	cluster
Chd3	1
Snx13	1
Pecam1	1
Nin	1
Klhl22	1
Prpf19	1
Il6ra	1
Tex10	1
Gm45837	1
Gdpd3	1
Rasa3	1
Tbc1d4	1
Usp53	1
Tram2	1
S1pr1	1
She	1
Gpr15	1
Isoc2b	1
Gm14176	1
Zfp760	1
Gm26244	1
Gm36933	1
Epn2	2
Bcl2l1	2
Baiap2l2	2
Btg3	2
Kdm2b	2
Fez1	2
Anxa2	2
Nckipsd	2
Filip1	2
Uqcrh	2
Gm20775	2
