# Supplementary material for: AMPK is necessary for Treg functional adaptation to microenvironmental stress during malignancy and viral pneumonia
Source: J Clin Invest. 2025 Mar 18;135(9):e179572. doi: 10.1172/JCI179572 (PMC12043082; doi:10.1172/JCI179572)
Supplement: Supporting data values [file jci-135-179572-s017.xlsx]

## Sheet: Fig 1A
	Prkaa1/2wt/wt Foxp3YFP-Cre				Prkaa1/2fl/fl Foxp3YFP-Cre
Spleen	53273.9	352039	254781	295019	293068	216488	436921	319968
Thymus	84773.2	226147	169491	284764	174308	142816	151227
Lungs	54899.9	59460.8	53051.6	49277.6	48525.4	60044	68801.9	39408.5
Multiple Mann-Whitney tests	Discovery?	P value	Mean rank of Prkaa1/2wt/wt Foxp3YFP-Cre	Mean rank of Prkaa1/2fl/fl Foxp3YFP-Cre	Mean rank diff.	Mann-Whitney U	q value
Spleen	No	0.685714	4	5	-1	6	>0.999999
Thymus	No	0.628571	4.5	3.333	1.167	4	>0.999999
Lungs	No	>0.999999	4.5	4.5	0	8	>0.999999

## Sheet: Fig 1B
Prkaa1/2wt/wt Foxp3YFP-Cre	Prkaa1/2fl/fl Foxp3YFP-Cre
72	80.3
102.3	58.6
101.2	90.1
90	93.1
91.3	87
Mann Whitney test
P value	0.3095
Exact or approximate P value?	Exact
P value summary	ns
Significantly different (P < 0.05)?	No
One- or two-tailed P value?	Two-tailed
Sum of ranks in column A,B	33 , 22
Mann-Whitney U	7
Difference between medians
Median of column A	91.30, n=5
Median of column B	87.00, n=5
Difference: Actual	-4.3
Difference: Hodges-Lehmann	-9.7
96.83% CI of difference	-32.70 to 15.00
Exact or approximate CI?	Exact

## Sheet: Fig 1C
CD62L Hi CD44 Lo T cells
	Prkaa1/2wt/wt Foxp3YFP-Cre					Prkaa1/2fl/fl Foxp3YFP-Cre
CD4+ Tconv cells (FoxP3-YFP-)	60.5	54.7	55.3	55.3	53.7	64.4	65.7	57.9	53	56.4
CD8+ Tconv cells	69.2	63.2	63.7	68.4	71.4	72.4	78.6	64.6	61.7	57.6
	Discovery?	P value	Mean rank of Prkaa1/2wt/wt Foxp3YFP-Cre	Mean rank of Prkaa1/2fl/fl Foxp3YFP-Cre	Mean rank diff.	Mann-Whitney U	q value
CD4+ Tconv cells (FoxP3-YFP-)	No	0.277778	4.4	6.6	-2.2	7	0.583333
CD8+ Tconv cells	No	>0.999999	5.6	5.4	0.2	12	>0.999999

## Sheet: Fig 1D
CD62L Lo CD44 Hi T cells
	Prkaa1/2wt/wt Foxp3YFP-Cre					Prkaa1/2fl/fl Foxp3YFP-Cre
CD4+ Tconv cells (FoxP3-YFP-)	32.8	39.9	38.9	38.7	39.8	28.9	28.3	34.2	39.3	36.4
CD8+ Tconv cells	5.2	9.39	5.85	7.2	7.42	4.94	4.03	5.41	9.13	7.49
	Discovery?	P value	Mean rank of Prkaa1/2wt/wt Foxp3YFP-Cre	Mean rank of Prkaa1/2fl/fl Foxp3YFP-Cre	Mean rank diff.	Mann-Whitney U	q value
CD4+ Tconv cells (FoxP3-YFP-)	No	0.150794	7	4	3	5	0.316667
CD8+ Tconv cells	No	0.547619	6.2	4.8	1.4	9	0.575

## Sheet: Fig 1E
	Prkaa1/2wt/wt Foxp3YFP-Cre				Prkaa1/2fl/fl Foxp3YFP-Cre
Spleen	10450.2	56626.8	56179.2	63267.1	49876.4	37838.6	79158.8	59101
Thymus	4180.1	8908.02	4518.97	4309.57	4400.76	3308.79	3207.57
Lungs	5552.29	5101.14	4055.95	4661.89	4728.16	5428.62	5541.43	4315.09
Multiple Mann-Whitney tests	Discovery?	P value	Mean rank of Column A	Mean rank of Column B	Mean rank diff.	Mann-Whitney U	q value
Spleen	No	0.885714	4.25	4.75	-0.5	7	0.93
Thymus	No	0.228571	5	2.667	2.333	2	0.72
Lungs	No	0.885714	4.25	4.75	-0.5	7	0.93

## Sheet: Fig 1F
Prkaa1/2wt/wt Foxp3YFP-Cre	Prkaa1/2fl/fl Foxp3YFP-Cre
10.2	11.2
12.5	8.95
11.5	12.1
11.6	10.6
10.2	10.6
Mann Whitney test
P value	0.6667
Exact or approximate P value?	Exact
P value summary	ns
Significantly different (P < 0.05)?	No
One- or two-tailed P value?	Two-tailed
Sum of ranks in column A,B	30 , 25
Mann-Whitney U	10
Difference between medians
Median of column A	0.1150, n=5
Median of column B	0.1060, n=5
Difference: Actual	-0.009
Difference: Hodges-Lehmann	-0.004
96.83% CI of difference	-0.02550 to 0.01000
Exact or approximate CI?	Exact

## Sheet: Fig 1G
	CD62L Hi CD44 Lo Treg					CD62L Lo CD44 Hi Treg
Prkaa1/2wt/wt Foxp3YFP-Cre	33.4	29.8	29.7	29.5	27.7	51.8	58.7	57.5	58.8	59.7
Prkaa1/2fl/fl Foxp3YFP-Cre	39.3	45.8	39.6	33.6	35.8	45.3	40.4	44	49.8	47.9
Multiple Mann-Whitney tests	Discovery?	P value	Mean rank of Prkaa1/2wt/wt Foxp3YFP-Cre	Mean rank of Prkaa1/2fl/fl Foxp3YFP-Cre	Mean rank diff.	Mann-Whitney U	q value
CD62L Hi CD44 Lo Treg	Yes	0.007937	3	8	-5	0	0.008333
CD62L Lo CD44 Hi Treg	Yes	0.007937	8	3	5	0	0.008333

## Sheet: Fig 1H
Prkaa1/2wt/wt Foxp3YFP-Cre	Prkaa1/2fl/fl Foxp3YFP-Cre
2716	2753
2798	2803
2892	2919
2705	2947
2927	2982
3015	2928
3006	2995
2941	2849
Mann Whitney test
P value	0.7984
Exact or approximate P value?	Exact
P value summary	ns
Significantly different (P < 0.05)?	No
One- or two-tailed P value?	Two-tailed
Sum of ranks in column A,B	65 , 71
Mann-Whitney U	29
Difference between medians
Median of column A	2910, n=8
Median of column B	2924, n=8
Difference: Actual	14
Difference: Hodges-Lehmann	13

## Sheet: Fig 1I
Prkaa1/2wt/wt Foxp3YFP-Cre	Prkaa1/2fl/fl Foxp3YFP-Cre
3001.5	2609
2941	2618.5
3013	2535.5
2842	2574
2848.5	2772
2989.5	2756
2918.5	2559.5
2919	2680
Mann Whitney test
P value	0.0002
Exact or approximate P value?	Exact
P value summary	***
Significantly different (P < 0.05)?	Yes
One- or two-tailed P value?	Two-tailed
Sum of ranks in column A,B	100 , 36
Mann-Whitney U	0
Difference between medians
Median of column A	2930, n=8
Median of column B	2614, n=8
Difference: Actual	-316.3
Difference: Hodges-Lehmann	-308
95.01% CI of difference	-383.5 to -223.5
Exact or approximate CI?	Exact

## Sheet: Fig 1J
	AMPKα WT Treg (n=4)								AMPKα DKO Treg (n=3)								no Treg cells
0 to 1																	1.63	1.54	1.55	1.59	1.43	1.47	1.48	1.3
2 to 1	0.27	0.34	0.23	0.14					0.24	0.36	0.31
1 to 1	0.61	0.74	0.57	0.5					0.57	0.55	0.51
1 to 2	0.97	1.06	0.93	0.63					1.22	0.9	0.95
1 to 4	1.31	1.27	1.22	1.02					1.32	1.19	1.25
	Discovery?	P value	Mean rank of AMPKα WT Treg (n=4)	Mean rank of AMPKα DKO Treg (n=3)	Mean rank diff.	Mann-Whitney U	q value
2 to 1	No	0.4	3.25	5	-1.75	3	0.9
1 to 1	No	0.457143	4.625	3.167	1.458	3.5	0.9
1 to 2	No	0.857143	3.75	4.333	-0.5833	5	0.9
1 to 4	No	0.857143	3.75	4.333	-0.5833	5	0.9

[truncated: 118 more sheets: Fig 2A, Fig 2B, Fig 2C, Fig 2D , Fig 2F, Fig 2G, Fig 3C, Fig 3D, Fig 3E, Fig 3F, Fig 4B, Fig 4C, Fig 4D, Fig 4E, Fig 4F, Fig 4G, Fig 4H, Fig 4K, Fig 4L, Fig 4M …]
